# Supplementary material for: Psychological Impact of Presymptomatic X-Linked ALD Diagnosis and Surveillance: A Small Qualitative Study of Patient and Parent Experiences
Source: Int J Neonatal Screen. 2024 Oct 24;10(4):73. doi: 10.3390/ijns10040073 (PMC11587114; doi:10.3390/ijns10040073)
Supplement: Supplementary file 1 [file IJNS-10-00073-s001.zip]

Archive with 1 entries (1 files):
- IJNS-3126233-supplementary.pdf
